# Supplementary material for: MicroRNA as Possible Mediators of the Synergistic Effect of Celecoxib and Glucosamine Sulfate in Human Osteoarthritic Chondrocyte Exposed to IL-1β
Source: Int J Mol Sci. 2023 Oct 8;24(19):14994. doi: 10.3390/ijms241914994 (PMC10573984; doi:10.3390/ijms241914994)
Supplement: Supplementary file 1 [file ijms-24-14994-s001.zip]

Archive with 1 entries (1 files):
- ijms-2625067-supplementary.pdf
